# Supplementary material for: Achromatic metasurfaces by dispersion customization for ultra-broadband acoustic beam engineering
Source: Natl Sci Rev. 2022 Feb 24;9(12):nwac030. doi: 10.1093/nsr/nwac030 (PMC9883680; doi:10.1093/nsr/nwac030)
Supplement: nwac030_Supplemental_Files [file nwac030_supplemental_files.zip]

Archive with 9 entries (9 files):
- SupplementaryMaterials-F.pdf
- Video_1-40_kHZ-S.mp4
- Video_2-40_kHZ-S.mp4
- Video_3-40_kHZ-S.mp4
- Video_4-32_kHZ-S.mp4
- Video_5-32_kHZ-S.mp4
- Video_6-Element_#2.mp4
- Video_7-Element_#4.mp4
- Video_8-Element_#5.mp4
